# Supplementary material for: Neurite density imaging in amygdala nuclei reveals interindividual differences in neuroticism
Source: Hum Brain Mapp. 2022 Jan 20;43(6):2051–63. doi: 10.1002/hbm.25775 (PMC8933246; doi:10.1002/hbm.25775)
Supplement: Supplementary file 2 — Supporting Information [file HBM-43-2051-s002.xlsx]

## Sheet: 00_Overview
Sheet	Content			Key
	T-Test			Neuroimaging measures
01	INVF Amygdala + Amygdala nuclei			GMV	Gray matter volume	Macrostructural measure
02	ODI Amygdala + Amygdala nuclei			INVF	Intra neurite volume fraction	Microstructural measure
03	ISO Amygdala + Amygdala nuclei			ODI	Orientation dispersion index
				ISO	Isotropic diffusion
				Amygdala Nuclei according to Saygin et al. 2017
	Regression			AAA	Anterior amygdala area
	Dependent Variable	Predictors		AB	Accessory basal nucleus
04	Neuroticism	Sex, Age, AAA_GMV, AB_GMV, Ba_GMV, Ce_GMV, Co_GMV, CAT_GMV, La_GMV, PL_GMV		Ba	Basal nucleus
05	Neuroticsm	Sex, Age, AAA_INVF, AB_INVF, Ba_INVF, Ce_INVF, Co_INVF, CAT_INVF, La_INVF, PL_INVF		Ce	Central nucleus
06	Neuroticism	Sex, Age, AAA_ODI, AB_ODI, Ba_ODI, Ce_ODI, Co_ODI, CAT_ODI, La_ODI, PL_ODI		Co	Cortical nucleus
07	Neuroticism	Sex, Age, AAA_ISO, AB_ISO, Ba_ISO, Ce_ISO, Co_ISO, CAT_ISO, La_ISO, PL_ISO		CAT	Cortico-amygdaloid transition area
08	Anxiety	Sex, Age, AAA_GMV, AB_GMV, Ba_GMV, Ce_GMV, Co_GMV, CAT_GMV, La_GMV, PL_GMV		La	Lateral nucleus
09	Anxiety	Sex, Age, AAA_INVF, AB_INVF, Ba_INVF, Ce_INVF, Co_INVF, CAT_INVF, La_INVF, PL_INVF		PL	Paralaminar nucleus
10	Anxiety	Sex, Age, AAA_ODI, AB_ODI, Ba_ODI, Ce_ODI, Co_ODI, CAT_ODI, La_ODI, PL_ODI
11	Anxiety	Sex, Age, AAA_ISO, AB_ISO, Ba_ISO, Ce_ISO, Co_ISO, CAT_ISO, La_ISO, PL_ISO
12	Angry hostility	Sex, Age, AAA_GMV, AB_GMV, Ba_GMV, Ce_GMV, Co_GMV, CAT_GMV, La_GMV, PL_GMV
13	Angry hostility	Sex, Age, AAA_INVF, AB_INVF, Ba_INVF, Ce_INVF, Co_INVF, CAT_INVF, La_INVF, PL_INVF
14	Angry hostility	Sex, Age, AAA_ODI, AB_ODI, Ba_ODI, Ce_ODI, Co_ODI, CAT_ODI, La_ODI, PL_ODI
15	Angry hostility	Sex, Age, AAA_ISO, AB_ISO, Ba_ISO, Ce_ISO, Co_ISO, CAT_ISO, La_ISO, PL_ISO
16	Depression	Sex, Age, AAA_GMV, AB_GMV, Ba_GMV, Ce_GMV, Co_GMV, CAT_GMV, La_GMV, PL_GMV
17	Depression	Sex, Age, AAA_INVF, AB_INVF, Ba_INVF, Ce_INVF, Co_INVF, CAT_INVF, La_INVF, PL_INVF
18	Depression	Sex, Age, AAA_ODI, AB_ODI, Ba_ODI, Ce_ODI, Co_ODI, CAT_ODI, La_ODI, PL_ODI
19	Depression	Sex, Age, AAA_ISO, AB_ISO, Ba_ISO, Ce_ISO, Co_ISO, CAT_ISO, La_ISO, PL_ISO
20	Self-consciousness	Sex, Age, AAA_GMV, AB_GMV, Ba_GMV, Ce_GMV, Co_GMV, CAT_GMV, La_GMV, PL_GMV
21	Self-consciousness	Sex, Age, AAA_INVF, AB_INVF, Ba_INVF, Ce_INVF, Co_INVF, CAT_INVF, La_INVF, PL_INVF
22	Self-consciousness	Sex, Age, AAA_ODI, AB_ODI, Ba_ODI, Ce_ODI, Co_ODI, CAT_ODI, La_ODI, PL_ODI
23	Self-consciousness	Sex, Age, AAA_ISO, AB_ISO, Ba_ISO, Ce_ISO, Co_ISO, CAT_ISO, La_ISO, PL_ISO
24	Impulsivity	Sex, Age, AAA_GMV, AB_GMV, Ba_GMV, Ce_GMV, Co_GMV, CAT_GMV, La_GMV, PL_GMV
25	Impulsivity	Sex, Age, AAA_INVF, AB_INVF, Ba_INVF, Ce_INVF, Co_INVF, CAT_INVF, La_INVF, PL_INVF
26	Impulsivity	Sex, Age, AAA_ODI, AB_ODI, Ba_ODI, Ce_ODI, Co_ODI, CAT_ODI, La_ODI, PL_ODI
27	Impulsivity	Sex, Age, AAA_ISO, AB_ISO, Ba_ISO, Ce_ISO, Co_ISO, CAT_ISO, La_ISO, PL_ISO
28	Vulnerability	Sex, Age, AAA_GMV, AB_GMV, Ba_GMV, Ce_GMV, Co_GMV, CAT_GMV, La_GMV, PL_GMV
29	Vulnerability	Sex, Age, AAA_INVF, AB_INVF, Ba_INVF, Ce_INVF, Co_INVF, CAT_INVF, La_INVF, PL_INVF
30	Vulnerability	Sex, Age, AAA_ODI, AB_ODI, Ba_ODI, Ce_ODI, Co_ODI, CAT_ODI, La_ODI, PL_ODI
31	Vulnerability	Sex, Age, AAA_ISO, AB_ISO, Ba_ISO, Ce_ISO, Co_ISO, CAT_ISO, La_ISO, PL_ISO
	Correlation
32	GMV + INVF (Age, Sex)
33	GMV + ODI (Age, Sex)

## Sheet: 01_INVF
Group Statistics
Sex		N	Mean	SD	SE of Mean
AMYG_INVF	male	115	0.339436	0.0137456	0.00128178
	female	106	0.324208	0.0136947	0.00133015
AAA_INVF	male	115	0.316751	0.0199127	0.00185687
	female	106	0.299605	0.0178637	0.00173507
AB_INVF	male	115	0.264349	0.0589605	0.0054981
	female	105	0.237302	0.0663259	0.00647275
Ba_INVF	male	115	0.329949	0.0159032	0.00148298
	female	106	0.317381	0.0134039	0.0013019
Ce_INVF	male	115	0.337844	0.0456756	0.00425927
	female	106	0.302269	0.0586657	0.00569812
Co_INVF	male	115	0.340697	0.0396225	0.00369481
	female	106	0.323715	0.0332325	0.00322782
CAT_INVF	male	112	0.311283	0.09068	0.00856845
	female	101	0.286728	0.0828394	0.00824282
La_INVF	male	115	0.343557	0.0156213	0.0014567
	female	106	0.325884	0.0177849	0.00172742
PL_INVF	male	114	0.290296	0.0687876	0.00644255
	female	106	0.28491	0.0600983	0.00583726
N = sample size, SD = standard deviation, SE = standard error
Independent Samples Test
		Levene's Tests for Equality of Variances		t-test for Equality of Means
		F	p	t	df	p	Mean Difference	SE of Mean Difference	95% Confidence Interval of the Difference
									Lower	Upper
AMYG_INVF	Equal variences assumed	0.16517	0.684838	8.24247	219	1.54423e-14	0.0152281	0.00184751	0.0115869	0.0188693
	Equal variences not assumed			8.24373	217.67	1.56772e-14	0.0152281	0.00184723	0.0115873	0.0188688
AAA_INVF	Equal variences assumed	1.41401	0.235679	6.71685	219	1.57752e-10	0.0171456	0.00255262	0.0121147	0.0221764
	Equal variences not assumed			6.74664	218.844	1.3332e-10	0.0171456	0.00254135	0.0121369	0.0221542
AB_INVF	Equal variences assumed	7.52534	0.00658995	3.20185	218	0.00156944	0.0270472	0.00844735	0.0103983	0.0436961
	Equal variences not assumed			3.18477	208.972	0.0016702	0.0270472	0.00849267	0.0103049	0.0437895
Ba_INVF	Equal variences assumed	2.21681	0.137954	6.32487	219	1.40679e-09	0.0125681	0.00198709	0.0086518	0.0164843
	Equal variences not assumed			6.36884	217.299	1.11892e-09	0.0125681	0.00197337	0.00867867	0.0164575
Ce_INVF	Equal variences assumed	3.14222	0.07768	5.05101	219	9.24987e-07	0.0355745	0.00704306	0.0216937	0.0494554
	Equal variences not assumed			5.00059	198.141	1.25527e-06	0.0355745	0.00711407	0.0215455	0.0496035
Co_INVF	Equal variences assumed	0.651267	0.420536	3.43665	219	0.000704629	0.0169813	0.00494123	0.00724284	0.0267197
	Equal variences not assumed			3.46121	217.111	0.000647416	0.0169813	0.00490617	0.00731148	0.0266511
CAT_INVF	Equal variences assumed	0.0071759	0.932572	2.05567	211	0.0410455	0.0245557	0.0119454	0.00100819	0.0481033
	Equal variences not assumed			2.06531	210.962	0.0401157	0.0245557	0.0118896	0.0011181	0.0479934
La_INVF	Equal variences assumed	2.13247	0.145641	7.86254	219	1.69433e-13	0.017673	0.00224774	0.013243	0.0221029
	Equal variences not assumed			7.82116	209.742	2.51881e-13	0.017673	0.00225963	0.0132185	0.0221275
PL_INVF	Equal variences assumed	2.07122	0.151536	0.616459	218	0.538235	0.00538564	0.00873641	-0.011833	0.0226043
	Equal variences not assumed			0.619489	217.174	0.536243	0.00538564	0.00869368	-0.0117491	0.0225204
F = F-value, p = p-value, t = t-value, df = degrees of freedom, SE = standard error

## Sheet: 02_ODI
Group Statistics
Sex		N	Mean	SD	SE of Mean
AMYG_ODI	male	115	0.435969	0.0243548	0.00227109
	female	106	0.432773	0.0240357	0.00233456
AAA_ODI	male	115	0.443291	0.0290289	0.00270696
	female	106	0.44543	0.0333961	0.00324372
AB_ODI	male	115	0.398087	0.102359	0.00954499
	female	105	0.380577	0.12548	0.0122456
Ba_ODI	male	115	0.491275	0.0320062	0.0029846
	female	106	0.49063	0.0305218	0.00296454
Ce_ODI	male	115	0.324569	0.0517534	0.00482603
	female	106	0.31335	0.0802525	0.00779482
Co_ODI	male	115	0.395315	0.0355509	0.00331514
	female	106	0.388347	0.0335925	0.00326279
CAT_ODI	male	112	0.155166	0.0550176	0.00519868
	female	101	0.15507	0.0617077	0.00614014
La_ODI	male	115	0.443094	0.0449393	0.00419061
	female	106	0.440573	0.0388174	0.00377028
PL_ODI	male	114	0.452751	0.126733	0.0118696
	female	106	0.455505	0.110751	0.0107571
N = sample size, SD = standard deviation, SE = standard error
Independent Samples Test
		Levene's Tests for Equality of Variances		t-test for Equality of Means
		F	p	t	df	p	Mean Difference	SE of Mean Difference	95% Confidence Interval of the Difference
									Lower	Upper
AMYG_ODI	Equal variences assumed	0.0527915	0.81849	0.980813	219	0.327767	0.00319623	0.00325875	-0.0032263	0.00961876
	Equal variences not assumed			0.981342	217.971	0.327512	0.00319623	0.003257	-0.00322301	0.00961547
AAA_ODI	Equal variences assumed	4.61256	0.0328368	-0.509383	219	0.610997	-0.00213984	0.00420085	-0.0104191	0.00613943
	Equal variences not assumed			-0.506489	208.87	0.613048	-0.00213984	0.00422485	-0.0104686	0.00618897
AB_ODI	Equal variences assumed	5.75995	0.017236	1.13813	218	0.256316	0.0175094	0.0153843	-0.0128117	0.0478304
	Equal variences not assumed			1.12774	201.057	0.260775	0.0175094	0.0155261	-0.0131055	0.0481243
Ba_ODI	Equal variences assumed	0.0665363	0.796691	0.152925	219	0.878598	0.000644561	0.00421487	-0.00766235	0.00895147
	Equal variences not assumed			0.153222	218.741	0.878364	0.000644561	0.0042067	-0.00764629	0.00893541
Ce_ODI	Equal variences assumed	8.69676	0.00353369	1.24451	219	0.214643	0.0112185	0.0090144	-0.00654759	0.0289846
	Equal variences not assumed			1.22368	176.975	0.222701	0.0112185	0.00916786	-0.00687391	0.0293109
Co_ODI	Equal variences assumed	0.0118133	0.913549	1.49452	219	0.136478	0.00696781	0.00466223	-0.00222077	0.0161564
	Equal variences not assumed			1.49799	218.861	0.135577	0.00696781	0.00465144	-0.00219955	0.0161352
CAT_ODI	Equal variences assumed	1.00258	0.317835	0.0120429	211	0.990403	9.63163e-05	0.00799779	-0.0156695	0.0158621
	Equal variences not assumed			0.0119717	201.482	0.99046	9.63163e-05	0.00804535	-0.0157676	0.0159602
La_ODI	Equal variences assumed	1.75404	0.18675	0.444602	219	0.657047	0.00252119	0.00567067	-0.00865489	0.0136973
	Equal variences not assumed			0.447254	218.099	0.655135	0.00252119	0.00563704	-0.00858886	0.0136312
PL_ODI	Equal variences assumed	2.50132	0.115201	-0.171093	218	0.864309	-0.00275417	0.0160974	-0.0344807	0.0289724
	Equal variences not assumed			-0.171933	217.18	0.86365	-0.00275417	0.0160189	-0.0343265	0.0288181
F = F-value, p = p-value, t = t-value, df = degrees of freedom, SE = standard error

## Sheet: 03_ISO
Group Statistics
Sex		N	Mean	SD	SE of Mean
AMYG_ISO	male	115	0.382575	0.0547213	0.00510278
	female	106	0.381792	0.0539618	0.00524124
AAA_ISO	male	115	0.363452	0.0953487	0.00889131
	female	106	0.375228	0.0900803	0.00874937
AB_ISO	male	46	0.147212	0.118144	0.0174193
	female	41	0.130578	0.105001	0.0163984
Ba_ISO	male	115	0.359267	0.0959762	0.00894983
	female	106	0.383602	0.0888535	0.00863022
Ce_ISO	male	94	0.211074	0.160672	0.0165721
	female	79	0.213938	0.14534	0.0163521
Co_ISO	male	115	0.338066	0.105208	0.00981072
	female	106	0.348218	0.0794004	0.00771205
CAT_ISO	male	77	0.159978	0.142877	0.0162823
	female	47	0.144841	0.118025	0.0172157
La_ISO	male	115	0.390682	0.0921338	0.00859152
	female	106	0.372465	0.0837995	0.00813933
PL_ISO	male	31	0.0787705	0.0710388	0.0127589
	female	20	0.0959603	0.0864056	0.0193209
N = sample size, SD = standard deviation, SE = standard error
Independent Samples Test
		Levene's Tests for Equality of Variances		t-test for Equality of Means
		F	p	t	df	p	Mean Difference	SE of Mean Difference	95% Confidence Interval of the Difference
									Lower	Upper
AMYG_ODI	Equal variences assumed	0.0585592	0.809014	0.107017	219	0.914874	0.000783273	0.00731917	-0.0136417	0.0152083
	Equal variences not assumed			0.107078	217.994	0.914826	0.000783273	0.00731498	-0.0136339	0.0152004
AAA_ODI	Equal variences assumed	0.306437	0.58044	-0.941826	219	0.347319	-0.0117759	0.0125033	-0.036418	0.0128662
	Equal variences not assumed			-0.944016	218.863	0.346202	-0.0117759	0.0124742	-0.0363609	0.0128091
AB_ODI	Equal variences assumed	0.724131	0.397183	0.690575	85	0.491714	0.0166342	0.0240875	-0.0312582	0.0645266
	Equal variences not assumed			0.695304	84.9998	0.488761	0.0166342	0.0239236	-0.0309324	0.0642008
Ba_ODI	Equal variences assumed	1.19915	0.274695	-1.95112	219	0.0523176	-0.0243349	0.0124722	-0.0489158	0.000246082
	Equal variences not assumed			-1.95728	218.995	0.0515854	-0.0243349	0.012433	-0.0488386	0.000168818
Ce_ODI	Equal variences assumed	1.61777	0.20513	-0.121944	171	0.903087	-0.00286388	0.0234852	-0.0492222	0.0434944
	Equal variences not assumed			-0.123012	170.052	0.902243	-0.00286388	0.0232814	-0.0488217	0.0430939
Co_ODI	Equal variences assumed	4.62223	0.0326561	-0.804392	219	0.422043	-0.0101513	0.0126198	-0.0350231	0.0147206
	Equal variences not assumed			-0.813467	210.96	0.416868	-0.0101513	0.012479	-0.0347508	0.0144483
CAT_ODI	Equal variences assumed	0.522345	0.471226	0.610064	122	0.542954	0.0151375	0.024813	-0.0339822	0.0642572
	Equal variences not assumed			0.638824	111.232	0.52425	0.0151375	0.0236958	-0.0318163	0.0620913
La_ODI	Equal variences assumed	1.01314	0.315263	1.53329	219	0.126648	0.0182165	0.0118807	-0.00519859	0.0416316
	Equal variences not assumed			1.53923	218.963	0.125192	0.0182165	0.0118348	-0.00510823	0.0415412
PL_ODI	Equal variences assumed	1.61912	0.209219	-0.774755	49	0.442207	-0.0171899	0.0221875	-0.0617774	0.0273976
	Equal variences not assumed			-0.74243	34.9725	0.462785	-0.0171899	0.0231536	-0.0641954	0.0298157
F = F-value, p = p-value, t = t-value, df = degrees of freedom, SE = standard error

## Sheet: 04_Neuroticism_GMV
Model Summary
Model	R	R Square	Adjusted R Square	SE of the Estimate	¦2
1	0,319a	0.101881	0.0591133	22.1761	0.114
a. Predictors: (Constant), Sex, Age, AAA_GMV, AB_GMV, Ba_GMV, Ce_GMV, Co_GMV, CAT_GMV, La_GMV, PL_GMV
R = R value; SE = standard error; ¦2 = Cohen's ¦2
a. Dependent Variable: NEO_NEU
Model		Sum of Squares	df	Mean Square	F	p
1	Regression	11715.2	10	1171.52	2.3822	,011b
	Residual	103274	210	491.779
	Total	114989	220
a. Dependent Variable: Neuroticism
b. Predictors: (Constant), Sex, Age, AAA_GMV, AB_GMV, Ba_GMV, Ce_GMV, Co_GMV, CAT_GMV, La_GMV, PL_GMV
df = degrees of freedom; F = F value; p = p value
Coefficientsa
Model		Unstandardized Coefficients		Standardized Coefficients	t	p
		B	SE	β
1	(Constant)	69.7298	22.9038		3.04446	0.00262903
	Sex	14.5739	3.6004	0.319194	4.04787	7.26652e-05
	Age	-0.692968	0.448589	-0.103702	-1.54477	0.123907
	AAA_GMV	-0.0842451	0.144426	-0.223725	-0.583311	0.56031
	AB_GMV	0.041344	0.186334	0.0259838	0.221881	0.824622
	Ba_GMV	-0.0515988	0.110307	-0.211697	-0.467774	0.640431
	Ce_GMV	0.0720794	0.171986	0.0436432	0.419101	0.675571
	Co_GMV	0.263514	0.447504	0.0916028	0.588853	0.556593
	CAT_GMV	0.0810814	0.0981037	0.150166	0.826486	0.409466
	La_GMV	0.0199991	0.0280147	0.112053	0.713879	0.476095
	PL_GMV	0.318869	0.478577	0.155524	0.666286	0.50596
a. Dependent Variable: Neuroticism
B = unstandardized beta; SE = standard error; β = standardized beta; t = t value; p = p value

## Sheet: 05_Neuroticism_INVF
Model Summary
Model	R	R²	Adjusted R²	SE of the Estimate	¦2
1	0,382a	0.146048	0.103562	21.6459	0.171
a. Predictors: (Constant), Sex, Age, AAA_INVF, AB_INVF, Ba_INVF, Ce_INVF, Co_INVF, CAT_INVF, La_INVF, PL_INVF
R = R value; SE = standard error; ¦2 = Cohen's ¦2
ANOVAa
Model		Sum of Squares	df	Mean Square	F	p
1	Regression	16106.8	10	1610.68	3.43761	0,000b
	Residual	94177.9	201	468.547
	Total	110285	211
a. Dependent Variable: Neuroticism
b. Predictors: (Constant), Sex, Age, AAA_INVF, AB_INVF, Ba_INVF, Ce_INVF, Co_INVF, CAT_INVF, La_INVF, PL_INVF
df = degrees of freedom; F = F value; p = p value
Coefficientsa
Model		Unstandardized Coefficients		Standardized Coefficients	t	p
		B	SE	β
1	(Constant)	184.333	37.6611		4.89452	2.01865e-06
	Sex	6.97915	3.58134	0.152855	1.94876	0.0527164
	Age	-0.236501	0.470597	-0.0353922	-0.502555	0.615827
	AAA_INVF	-33.2365	117.258	-0.0301979	-0.283448	0.777125
	AB_INVF	15.2405	24.475	0.0425912	0.622696	0.53419
	Ba_INVF	68.2363	150.957	0.0477929	0.452026	0.651738
	Ce_INVF	-2.52047	30.4825	-0.00607955	-0.0826859	0.934184
	Co_INVF	-74.2335	45.1237	-0.122051	-1.64511	0.10151
	CAT_INVF	11.7323	17.5712	0.0450116	0.6677	0.505091
	La_INVF	-294.052	110.197	-0.242584	-2.66841	0.00824312
	PL_INVF	22.7593	23.8165	0.0643655	0.955607	0.340419
a. Dependent Variable: Neuroticism;
B = unstandardized beta; SE = standard error; β = standardized beta; t = t value; p = p value

## Sheet: 06_Neuroticism_ODI
Model Summary
Model	R	R Square	Adjusted R Square	SE of the Estimate	¦2
1	0,372a	0.138064	0.0951812	21.7469	0.16
a. Predictors: (Constant), Sex, Age, AAA_ODI, AB_ODI, Ba_ODI, Ce_ODI, Co_ODI, CAT_ODI, La_ODI, PL_ODI
R = R value; SE = standard error; ¦2 = Cohen's ¦2
ANOVAa
Model		Sum of Squares	df	Mean Square	F	p
1	Regression	15226.3	10	1522.63	3.21959	0,001b
	Residual	95058.4	201	472.927
	Total	110285	211
a. Dependent Variable: Neuroticism
b. Predictors: (Constant), Sex, Age, AAA_ODI, AB_ODI, Ba_ODI, Ce_ODI, Co_ODI, CAT_ODI, La_ODI, PL_ODI
df = degrees of freedom; F = F value; p = p value
Coefficientsa
Model		Unstandardized Coefficients		Standardized Coefficients	t	p
		B	SE	β
1	(Constant)	116.143	31.8378		3.64797	0.000336791
	Sex	11.602	3.06918	0.254104	3.78017	0.000206553
	Age	-0.672055	0.450319	-0.100573	-1.4924	0.137163
	AAA_ODI	-32.2283	64.1193	-0.0439068	-0.50263	0.615775
	AB_ODI	10.7997	14.4414	0.0538763	0.747827	0.455438
	Ba_ODI	89.3236	63.8268	0.122032	1.39947	0.163214
	Ce_ODI	-4.74496	24.1586	-0.0139123	-0.196409	0.844488
	Co_ODI	-69.6034	53.1853	-0.105713	-1.3087	0.192132
	CAT_ODI	48.1074	26.4594	0.122354	1.81816	0.0705287
	La_ODI	-100.335	44.0037	-0.184495	-2.28016	0.0236476
	PL_ODI	21.6814	12.9391	0.11289	1.67564	0.095363
a. Dependent Variable: Neuroticism
B = unstandardized beta; SE = standard error; β = standardized beta; t = t value; p = p value

## Sheet: 07_Neuroticism_ISO
Model Summary
Model	R	R Square	Adjusted R Square	SE of the Estimate	¦2
1	0,378a	0.143159	-1.0809	32.9793	0.167
a. Predictors: (Constant), Sex, Age, AAA_ISO, AB_ISO, Ba_ISO, Ce_ISO, Co_ISO, CAT_ISO, La_ISO, PL_ISO
R = R value; SE = standard error; ¦2 = Cohen's ¦2
ANOVAa
Model		Sum of Squares	df	Mean Square	F	p
1	Regression	1272.04	10	127.204	0.116954	0,998b
	Residual	7613.46	7	1087.64
	Total	8885.5	17
a. Dependent Variable: Neuroticism
b. Predictors: (Constant), Sex, Age, AAA_ISO, AB_ISO, Ba_ISO, Ce_ISO, Co_ISO, CAT_ISO, La_ISO, PL_ISO
df = degrees of freedom; F = F value; p = p value
Coefficientsa
Model		Unstandardized Coefficients		Standardized Coefficients	t	p
		B	SE	β
1	(Constant)	118.412	81.3118		1.45627	0.188659
	Sex	12.7098	16.6367	0.278367	0.763964	0.469851
	Age	-0.461941	2.41011	-0.0691291	-0.191668	0.853444
	AAA_ISO	7.20239	102.486	0.0292467	0.0702769	0.945939
	AB_ISO	-0.431249	84.4288	-0.00210907	-0.00510785	0.996067
	Ba_ISO	-24.4156	101.821	-0.0995528	-0.23979	0.817363
	Ce_ISO	-7.10837	60.211	-0.0477041	-0.118058	0.909338
	Co_ISO	-10.0889	95.0064	-0.0413275	-0.106192	0.918409
	CAT_ISO	9.20045	62.052	0.0538076	0.14827	0.88631
	La_ISO	-45.198	94.7641	-0.174976	-0.476953	0.647926
	PL_ISO	-29.7492	121.712	-0.100262	-0.244422	0.813914
a. Dependent Variable: Neuroticism
B = unstandardized beta; SE = standard error; β = standardized beta; t = t value; p = p value

## Sheet: 08_Anxiety_GMV
Model Summary
Model	R	R Square	Adjusted R Square	SE of the Estimate	¦2
1	0,353a	0.124263	0.0825616	5.36592	0.142
a. Predictors: (Constant), Sex, Age, AAA_GMV, AB_GMV, Ba_GMV, Ce_GMV, Co_GMV, CAT_GMV, La_GMV, PL_GMV
R = R value; SE = standard error; ¦2 = Cohen's ¦2
ANOVAa
Model		Sum of Squares	df	Mean Square	F	p
1	Regression	857.981	10	85.7981	2.97981	0,002b
	Residual	6046.55	210	28.7931
	Total	6904.53	220
a. Dependent Variable: Anxiety
b. Predictors: (Constant) Sex, Age, AAA_GMV, AB_GMV, Ba_GMV, Ce_GMV, Co_GMV, CAT_GMV, La_GMV, PL_GMV
df = degrees of freedom; F = F value; p = p value
Coefficientsa
Model		Unstandardized Coefficients		Standardized Coefficients	t	p
		B	SE	β
1	(Constant)	12.163	5.542		2.19469	0.029282
	Sex	3.78231	0.871183	0.338062	4.34158	2.19954e-05
	Age	-0.189572	0.108545	-0.115774	-1.74649	0.0821878
	AAA_GMV	0.00229657	0.0349465	0.0248891	0.0657167	0.947666
	AB_GMV	-0.0512257	0.045087	-0.131383	-1.13615	0.257187
	Ba_GMV	-0.0264669	0.0266908	-0.443137	-0.991611	0.322529
	Ce_GMV	-0.00882072	0.0416152	-0.0217957	-0.211959	0.832344
	Co_GMV	0.0416674	0.108282	0.0591102	0.384805	0.700771
	CAT_GMV	0.0113309	0.023738	0.0856397	0.47733	0.633624
	La_GMV	0.0113755	0.00677867	0.260102	1.67813	0.09481
	PL_GMV	0.136139	0.115801	0.270975	1.17564	0.241072
a. Dependent Variable: Anxiety
B = unstandardized beta; SE = standard error; β = standardized beta; t = t value; p = p value

## Sheet: 09_Anxiety_INVF
Model Summary
Model	R	R Square	Adjusted R Square	SE of the Estimate	¦2
1	0,357a	0.127165	0.0837406	5.36247	0.145
a. Predictors: (Constant), Sex, Age, AAA_INVF, AB_INVF, Ba_INVF, Ce_INVF, Co_INVF, CAT_INVF, La_INVF, PL_INVF
R = R value; SE = standard error; ¦2 = Cohen's ¦2
ANOVAa
Model		Sum of Squares	df	Mean Square	F	p
1	Regression	842.098	10	84.2098	2.92841	0,002b
	Residual	5779.98	201	28.7561
	Total	6622.08	211
a. Dependent Variable: Anxiety
b. Predictors: (Constant), Sex, Age, AAA_INVF, AB_INVF, Ba_INVF, Ce_INVF, Co_INVF, CAT_INVF, La_INVF, PL_INVF
df = degrees of freedom; F = F value; p = p value
Coefficientsa
Model		Unstandardized Coefficients		Standardized Coefficients	t	p
		B	SE	β
1	(Constant)	36.395	9.33001		3.90085	0.000130682
	Sex	2.02076	0.887226	0.180614	2.27761	0.0238019
	Age	-0.0761278	0.116584	-0.046492	-0.652988	0.51451
	AAA_INVF	20.8788	29.0489	0.0774154	0.718746	0.473132
	AB_INVF	4.16835	6.06333	0.0475386	0.68747	0.492579
	Ba_INVF	-15.6315	37.3973	-0.0446795	-0.417984	0.676405
	Ce_INVF	-9.40186	7.5516	-0.0925474	-1.24502	0.214575
	Co_INVF	-13.6115	11.1788	-0.091329	-1.21762	0.224794
	CAT_INVF	2.9894	4.35301	0.0468044	0.686743	0.493036
	La_INVF	-48.2609	27.2998	-0.162478	-1.76781	0.0786095
	PL_INVF	-0.360469	5.90021	-0.00416029	-0.0610943	0.951345
a. Dependent Variable: Anxiety
B = unstandardized beta; SE = standard error; β = standardized beta; t = t value; p = p value

[truncated: 24 more sheets: 10_Anxiety_ODI, 11_Anxiety_ISO, 12_Angry_Hostility_GMV, 13_Angry_Hostility_INVF, 14_Angry_Hostility_ODI, 15_Angry_Hostility_ISO, 16_Depression_GMV, 17_Depression_INVF, 18_Depression_ODI, 19_Depression_ISO, 20_Self_Consciousness_GMV, 21_Self_Consciousness_INVF, 22_Self_Consciousness_ODI, 23_Self_Consciousness_ISO, 24_Impulsivity_GMV, 25_Impulsivity_INVF, 26_Impulsivity_ODI, 27_Impulsivity_ISO, 28_Vulnerability_GMV, 29_Vulnerability_INVF …]
